# Supplementary material for: Functional Enhancement of Guar Gum−Based Hydrogel by Polydopamine and Nanocellulose
Source: Foods. 2023 Mar 18;12(6):1304. doi: 10.3390/foods12061304 (PMC10048423; doi:10.3390/foods12061304)
Supplement: Supplementary file 1 [file foods-12-01304-s001.zip]

Archive with 2 entries (2 files):
- video 1.Gel-PDA+GG+CNC hydrogel  adhesive test on the finger.mp4
- video 2. injection of Gel-PDA+GG+CNC hydrogel  into water.mp4
